# Supplementary material for: Variability in digestive and respiratory tract Ace2 expression is associated with the microbiome
Source: PLoS One. 2021 Mar 16;16(3):e0248730. doi: 10.1371/journal.pone.0248730 (PMC7963026; doi:10.1371/journal.pone.0248730)
Supplement: S1 Table — (XLSX) [file pone.0248730.s002.xlsx]

## Sheet: Table S1
Table S1. Ace2 expression levels and associated metadata.
																MICE INCLUDED IN STATISTICAL CALCULATIONS PERFORMED IN THIS REPORT, STRATIFIED BY SPECIFIC COMPARISON
MouseID	Genetic background	Genotype	Gender	Age at end of experiment (days)	Animal facility	Microbiota	Dietary fat content	Tissue sample type	Raw Ct Ace2 (replicate 1)	Raw Ct Ace2 (replicate 2)	Raw Ct Gapdh (replicate 1)	Raw Ct Gapdh (replicate 2)	Delta Ct (dCt) (Ace2-Gapdh)	Ace2 expression normalized to Gapdh (2^-dCt)	log10(Ace2 expression)	SPF vs GF (Results paragraph 1)	SPF ± antibiotics (Results paragraph 1)	Antibiotics-treated SPF vs GF (Results paragraph 1)	Different gut microbiota (Results paragraph 2)	Varying proteases/peptidases (Results paragraph 3)	C57BL/6 vs SW (Results paragraph 5)	Age: 9-week vs 16-week (Results paragraph 5)	Male vs Female (Results paragraph 5)	High vs standard dietary fat (Results paragraph 5)	Il10-deficient vs WT (Results paragraph 5)	Ret-deficient vs WT (Results paragraph 5)	Apc-deficient vs WT (Results paragraph 5)
E23G4M1	C57BL/6	WT	Male	61	Gnotobiotic	GF	standard	proximal small intestine	18.668	20.481	32.609	33.955	-13.7075	13377.3	4.12637	X		X			X				X		X
								distal small intestine	19.869	20.036	31.779	33.048	-12.461	5638.13	3.75113
								proximal colon	23.619	25.684	30.884	31.905	-6.743	107.114	2.02985
								distal colon	27.034	27.093	31.136	31.485	-4.247	18.9878	1.27847
								trachea	29.906	31.986	35.925	37.078	-5.5555	47.0297	1.67237
								right lung	28.534	28.691	38.421	38.791	-9.9935	1019.4	3.00834
								left lung	28.252	28.639	37.887	38.428	-9.712	838.694	2.9236
E23G5M1	C57BL/6	WT	Male	61	Gnotobiotic	GF	standard	proximal small intestine	23.224	22.933	34.74	35.261	-11.922	3880.43	3.58888	X		X			X				X		X
								distal small intestine	21.294	21.366	33.301	33.496	-12.0685	4295.17	3.63298
								proximal colon	28.485	29.418	32.328	32.436	-3.4305	10.7816	1.03268
								distal colon	28.964	28.112	32.05	33.709	-4.3415	20.2732	1.30692
								trachea	30.599	29.81	34.093	35.589	-4.6365	24.8729	1.39573
								right lung	29.876	29.887	35.251	35.036	-5.262	38.3725	1.58402
								left lung	29.903	29.725	34.547	34.842	-4.8805	29.4562	1.46918
E23G5M2	C57BL/6	WT	Male	61	Gnotobiotic	GF	standard	proximal small intestine	20.93	20.586	31.951	31.959	-11.197	2347.65	3.37063	X		X			X				X		X
								distal small intestine	20.872	22.271	32.835	33.198	-11.445	2787.97	3.44529
								proximal colon	26.385	27.233	32.931	32.904	-6.1085	68.9988	1.83884
								distal colon	26.683	26.939	32.573	31.846	-5.3985	42.1804	1.62511
								trachea	30.178	29.538	33.281	33.053	-3.309	9.91079	0.996108
								right lung	30.932	31.054	35.762	35.577	-4.6765	25.5721	1.40777
								left lung	29.293	29.476	35.065	35.081	-5.6885	51.5714	1.71241
E6GR1M1	SW	WT	Male	55	Gnotobiotic	GF	standard	proximal small intestine	21.104	22.56	33.47	33.819	-11.8125	3596.8	3.55592	X			X		X
								distal small intestine	21.961	22.246	34.977	34.411	-12.5905	6167.63	3.79012
								proximal colon	26.2	27.467	31.956	32.242	-5.2655	38.4657	1.58507
								distal colon	28.706	29.08	32.146	31.401	-2.8805	7.36405	0.867117
E6GR1M2	SW	WT	Male	55	Gnotobiotic	GF	standard	proximal small intestine	20.861	20.913	32.22	32.237	-11.3415	2594.97	3.41413	X			X		X
								distal small intestine	21.603	21.571	33.146	32.749	-11.3605	2629.37	3.41985
								proximal colon	26.978	27.889	31.725	31.925	-4.3915	20.9881	1.32197
								distal colon	27.74	27.288	31.075	31.081	-3.564	11.8269	1.07287
E6GR1M3	SW	WT	Female	55	Gnotobiotic	GF	standard	proximal small intestine	20.571	21.467	32.011	32.405	-11.189	2334.67	3.36822	X			X		X
								distal small intestine	21.826	22.023	33.031	33.048	-11.115	2217.93	3.34595
								proximal colon	27.448	28.023	31.749	31.845	-4.0615	16.6968	1.22263
								distal colon	29.13	28.444	33.552	33.541	-4.7595	27.0865	1.43275
E23G13M1	C57BL/6	WT	Female	63	Conventional	SPF	standard	proximal small intestine	21.3648	21.7321	32.1291	32.3467	-10.6895	1651.39	3.21785	X	X				X	X	X	X		X
								distal small intestine	21.9931	21.4453	31.8678	31.9461	-10.1878	1166.34	3.06682
								proximal colon	27.4873	29.1372	30.8389	30.9331	-2.57373	5.95348	0.774771
								distal colon	32.4958	30.4826	31.7964	32.1816	-0.499819	1.41404	0.15046
								trachea	25.4328	24.9833	32.1367	32.5418	-7.13117	140.183	2.14669
								right lung	28.1061	27.3341	33.9792	33.9412	-6.24009	75.5882	1.87845
								left lung	27.9272	29.2495	33.8988	34.3212	-5.52168	45.9399	1.66219
E23G13M2	C57BL/6	WT	Female	63	Conventional	SPF	standard	proximal small intestine	21.781	21.267	30.7451	30.9182	-9.30761	633.68	2.80187	X	X				X	X	X	X		X
								distal small intestine	21.0877	21.8213	31.703	32.2486	-10.5213	1469.68	3.16722
								proximal colon	30.0206	30.3776	31.7886	31.9833	-1.68686	3.21956	0.507797
								distal colon	28.7109	29.4136	32.3798	32.7413	-3.49828	11.3002	1.05309
								trachea	28.3817	29.1986	33.8494	33.4487	-4.85889	29.0183	1.46267
								right lung	28.1246	29.2894	36.4012	37.247	-8.11712	277.649	2.4435
								left lung	27.7756	28.5125	34.6144	35.0165	-6.67134	101.924	2.00827
E23G13M3	C57BL/6	WT	Male	63	Conventional	SPF	standard	proximal small intestine	20.6718	21.8338	32.2543	32.0964	-10.9225	1940.91	3.28801	X	X				X	X	X	X		X
								distal small intestine	21.3924	21.7282	30.3721	30.7016	-8.97651	503.731	2.7022
								proximal colon	29.205	29.814	30.3186	30.6917	-0.99568	1.99402	0.29973
								distal colon	28.6726	28.9659	31.4261	31.2635	-2.52552	5.75781	0.760257
								trachea	32.7833	32.3268	33.2257	33.951	-1.03336	2.04678	0.311072
								right lung	32.1313	28.1736	34.7969	34.2665	-4.3792	20.8099	1.31827
								left lung	27.1463	28.2487	34.1819	34.4441	-6.61546	98.0512	1.99145
E23G13M4	C57BL/6	WT	Male	62	Conventional	SPF	standard	proximal small intestine	20.4933	21.1	31.5592	31.1956	-10.5808	1531.56	3.18513	X	X				X	X	X	X		X
								distal small intestine	23.2922	23.8624	32.3348	32.3547	-8.76742	435.77	2.63926
								proximal colon	30.3687	30.6041	31.0474	31.0696	-0.572043	1.48663	0.172202
								distal colon	28.2537	29.7268	30.8005	30.5493	-1.68466	3.21464	0.507133
								trachea	29.2003	28.3106	32.1017	32.0701	-3.33043	10.0591	1.00256
								right lung	27.7809	28.4028	33.3992	33.9719	-5.59371	48.292	1.68387
								left lung	28.2775	27.7685	34.1402	34.6205	-6.35733	81.9876	1.91375
E23G9M1	C57BL/6	WT	Male	112	Conventional	SPF	standard	proximal small intestine	23.166	22.898	32.171	32.591	-9.349	652.123	2.81433	X	X				X	X	X	X		X
								distal small intestine	22.31	21.824	32.02	32.369	-10.1275	1118.62	3.04868
								proximal colon	31.408	32.761	32.397	32.904	-0.566	1.48041	0.170383
								distal colon	30.599	30.775	32.504	32.75	-1.94	3.83706	0.583998
								trachea	28.794	28.411	34.505	34.636	-5.968	62.5961	1.79655
								right lung	30.974	28.284	34.929	34.405	-5.038	32.8541	1.51659
								left lung	28.393	28.502	34.92	35.198	-6.6115	97.7822	1.99026
E23G9M2	C57BL/6	WT	Male	112	Conventional	SPF	standard	proximal small intestine	22.445	22.515	33.265	33.566	-10.9355	1958.45	3.29191	X	X				X	X	X	X		X
								distal small intestine	22.831	22.944	35.62	35.814	-12.8295	7278.88	3.86206
								proximal colon	36.375	34.418	31.518	31.927	3.674	0.0783458	-1.10598
								distal colon	29.821	31.054	32.717	32.417	-2.1295	4.37566	0.641043
								trachea	30.265	30.307	34.821	34.43	-4.3395	20.2451	1.30632
								right lung	28.95	29.008	36.37	35.767	-7.0895	136.192	2.13415
								left lung	29.147	28.716	35.688	36.26	-7.0425	131.827	2.12
E23G10M1	C57BL/6	WT	Female	112	Conventional	SPF	standard	proximal small intestine	20.32	20.878	32.159	31.986	-11.4735	2843.59	3.45387	X	X				X	X	X	X		X
								distal small intestine	23.763	23.444	35.326	35.394	-11.7565	3459.86	3.53906
								proximal colon	32.391	34.154	32.857	32.437	0.6255	0.648195	-0.188294
								distal colon	30.068	29.716	31.876	31.223	-1.6575	3.15469	0.498957
								trachea	29.298	30.557	33.885	33.483	-3.7565	13.5151	1.13082
								right lung	28.745	28.866	36.855	36.678	-7.961	249.172	2.3965
								left lung	28.1	28.661	36.406	36.075	-7.86	232.325	2.3661
E20G14M1	C57BL/6	WT	Male	85	Conventional	SPF	high	proximal small intestine	22.104	21.678	31.384	31.599	-9.6005	776.316	2.89004	X					X		X	X		X
								distal small intestine	22.078	22.628	32.212	32.168	-9.837	914.602	2.96123
								proximal colon	29.876	29.732	31.837	31.702	-1.9655	3.90548	0.591674
								distal colon	28.891	28.985	32.296	32.659	-3.5395	11.6277	1.0655
								trachea	27.476	27.123	31.468	31.995	-4.432	21.5856	1.33416
								right lung	28.697	27.712	33.848	34.162	-5.8005	55.7345	1.74612
								left lung	28.966	28.786	37.379	37.958	-8.7925	443.411	2.64681
E26G1M2	C57BL/6	WT	Female	95	Conventional	SPF	high	proximal small intestine	21.778	22.364	32.505	33	-10.6815	1642.3	3.21545	X					X		X	X		X
								distal small intestine	24.106	24.538	32.608	33.305	-8.6345	397.414	2.59924
								proximal colon	30.721	33.337	33.208	33.222	-1.186	2.27521	0.357022
								distal colon	29.346	30.209	32.419	31.99	-2.427	5.37774	0.7306
								trachea	30.353	30.486	33.194	33.649	-3.002	8.0111	0.903692
								right lung	30.003	29.11	37.48	36.85	-7.6085	195.158	2.29039
								left lung	30.277	30.095	37.857	38.588	-8.0365	262.559	2.41923
E26G2M4	C57BL/6	WT	Male	91	Conventional	SPF	high	proximal small intestine	21.428	20.933	33.094	32.984	-11.8585	3713.34	3.56976	X					X		X	X		X
								distal small intestine	21.545	21.367	32.397	32.547	-11.016	2070.84	3.31615
								proximal colon	32.23	31.677	33.171	33.181	-1.2225	2.33351	0.368009
								distal colon	29.795	30.174	32.683	32.472	-2.593	6.03352	0.780571
								trachea	29.505	29.215	34.51	34.791	-5.2905	39.1381	1.5926
								right lung	28.432	27.943	35.41	35.405	-7.22	149.086	2.17344
								left lung	30.206	28.799	36.756	36.893	-7.322	160.008	2.20414
E26G3M1	C57BL/6	WT	Male	93	Conventional	SPF	high	proximal small intestine	23.185	22.864	32.761	32.491	-9.6015	776.854	2.89034	X					X		X	X		X
								distal small intestine	22.445	23.029	32.457	32.796	-9.8895	948.497	2.97704
								proximal colon	30.467	31.883	32.549	32.192	-1.1955	2.29024	0.359881
								distal colon	29.923	22.507	31.347	31.402	-5.1595	35.7408	1.55316
								trachea	30.169	31.2	34.542	35.298	-4.2355	18.837	1.27501
								right lung	29.789	29.06	36.947	37.086	-7.592	192.939	2.28542
								left lung	29.218	29.982	36.099	35.599	-6.249	76.0565	1.88114
E6G4M1	SW	WT	Male	55	Gnotobiotic	GF --> complete mouse microbiota	standard	proximal small intestine	23.006	22.883	31.209	31.261	-8.2905	313.104	2.49569				X		X
								distal small intestine	21.985	21.634	31.971	31.893	-10.1225	1114.75	3.04718
								proximal colon	31.321	33.097	31.823	31.829	0.383	0.766841	-0.115294
								distal colon	27.694	28.662	31.69	31.337	-3.3355	10.0945	1.00409
E6G4M2	SW	WT	Male	55	Gnotobiotic	GF --> complete mouse microbiota	standard	proximal small intestine	21.302	22.146	33.028	33.096	-11.338	2588.68	3.41308				X		X
								distal small intestine	22.349	21.707	32.93	33.491	-11.1825	2324.17	3.36627
								proximal colon	30.045	31.29	34.24	34.778	-3.8415	14.3353	1.15641
								distal colon	29.157	28.799	32.67	32.408	-3.561	11.8023	1.07197
E6G4M3	SW	WT	Female	53	Gnotobiotic	GF --> complete mouse microbiota	standard	proximal small intestine	20.972	21.325	33.256	33.081	-12.02	4153.18	3.61838				X		X
								distal small intestine	21.038	20.726	32.38	32.405	-11.5105	2917.47	3.46501
								proximal colon	33.261	33.706	34.405	34.148	-0.793	1.73267	0.238717
								distal colon	28.346	29.046	32.418	32.483	-3.7545	13.4964	1.13022
E6G6M1	SW	WT	Male	55	Gnotobiotic	GF --> synthetic community 1	standard	proximal small intestine	21.574	23.001	34.868	35.299	-12.796	7111.8	3.85198				X	X
								distal small intestine	22.978	23.173	35.27	35.222	-12.1705	4609.84	3.66369
								proximal colon	27.115	29.125	32.127	32.35	-4.1185	17.3697	1.23979
								distal colon	30.456	28.089	32.046	31.872	-2.6865	6.4375	0.808717
E6G6M2	SW	WT	Male	55	Gnotobiotic	GF --> synthetic community 1	standard	proximal small intestine	21.59	21.693	32.764	32.377	-10.929	1949.65	3.28996				X	X
								distal small intestine	21.277	21.057	32.784	32.694	-11.572	3044.52	3.48352
								proximal colon	28.171	30.22	32.398	32.258	-3.1325	8.76953	0.942976
								distal colon	28.378	27.947	32.207	32.088	-3.985	15.8345	1.1996
E6G6M3	SW	WT	Female	55	Gnotobiotic	GF --> synthetic community 1	standard	proximal small intestine	22.588	24.138	35.897	36.15	-12.6605	6474.26	3.81119				X	X
								distal small intestine	21.328	21.31	33.57	33.575	-12.2535	4882.82	3.68867
								proximal colon	26.789	27.461	32.366	32.361	-5.2385	37.7525	1.57695
								distal colon	27.5	27.731	32.617	32.294	-4.84	28.6408	1.45699
E6G6M4	SW	WT	Female	55	Gnotobiotic	GF --> Synthetic community 1	Standard	distal small intestine	20.839	21.4011	33.389	33.6172	-12.383	5341.39	3.72765					X
								proximal colon	26.5789	26.4346	31.2483	31.1218	-4.678	25.5987	1.40822
E6G7M1	SW	WT	Male	61	Gnotobiotic	GF --> synthetic community 2	standard	proximal small intestine	23.082	23.708	34.962	35.738	-11.955	3970.21	3.59881				X	X
								distal small intestine	20.491	21.514	32.535	32.69	-11.61	3125.78	3.49496
								proximal colon	28.649	30.232	32.219	32.282	-2.81	7.01285	0.845894
								distal colon	28.561	29.127	32.585	32.544	-3.7205	13.182	1.11998
E6G7M2	SW	WT	Male	61	Gnotobiotic	GF --> synthetic community 2	standard	proximal small intestine	20.874	21.494	32.32	32.825	-11.3885	2680.9	3.42828				X	X
								distal small intestine	23.658	22.587	34.751	35.504	-12.005	4110.22	3.61387
								proximal colon	28.391	28.63	32.019	32.423	-3.7105	13.091	1.11697
								distal colon	28.832	29.244	32.029	31.974	-2.9635	7.80014	0.892102
E6G7M3	SW	WT	Female	55	Gnotobiotic	GF --> synthetic community 2	standard	proximal small intestine	22.316	22.438	32.307	32.37	-9.9615	997.035	2.99871				X	X
								distal small intestine	22.544	22.54	33.796	33.724	-11.218	2382.07	3.37695
								proximal colon	29.855	29.596	32.958	33.173	-3.34	10.1261	1.00544
								distal colon	29.493	28.225	32.065	32.874	-3.6105	12.2143	1.08687
E6G7M1	SW	WT	Female	55	Gnotobiotic	GF --> Synthetic community 2	Standard	distal small intestine	19.1819	19.4111	31.3049	31.2478	-11.98	4039.61	3.60634					X
								proximal colon	28.3842	28.7589	32.0115	31.4933	-3.1805	9.06621	0.957426
E3G2M1	SW	WT	Male	63	Gnotobiotic	GF --> Synthetic community 3	Standard	distal small intestine	20.7635	20.1678	32.1542	32.4215	-11.822	3620.57	3.55878					X
								proximal colon	26.5204	27.0111	30.0965	30.4013	-3.4835	11.1851	1.04864
E3G2M2	SW	WT	Male	63	Gnotobiotic	GF --> Synthetic community 3	Standard	distal small intestine	20.2181	20.0108	31.5243	31.8868	-11.591	3084.88	3.48924					X
								proximal colon	27.6988	27.4526	30.5494	30.7642	-3.0805	8.45908	0.927323
E3G2M3	SW	WT	Female	63	Gnotobiotic	GF --> Synthetic community 3	Standard	distal small intestine	20.6253	20.3175	32.0496	32.2176	-11.663	3242.75	3.51091					X
								proximal colon	28.9052	28.3341	30.8878	30.7422	-2.1955	4.58048	0.660911
E3G2M4	SW	WT	Female	63	Gnotobiotic	GF --> Synthetic community 3	Standard	distal small intestine	20.2686	20.3411	31.6094	31.6445	-11.322	2560.13	3.40826					X
								proximal colon	28.6198	28.2171	32.2426	32.0917	-3.749	13.445	1.12856
E23G11M1	C57BL/6	WT	Male	75	Conventional	SPF --> antibiotics	standard	proximal small intestine	22.966	21.851	32.998	32.795	-10.488	1436.16	3.1572		X	X
								distal small intestine	23.634	23.253	32.682	32.702	-9.2485	608.241	2.78408
								proximal colon	29.916	28.346	32.223	32.811	-3.386	10.4541	1.01929
								distal colon	29.156	29.893	30.947	31.457	-1.6775	3.19873	0.504978
								trachea	29.635	30.926	34.026	33.341	-3.403	10.578	1.02441
								right lung	28.923	29.277	36.322	35.755	-6.9385	122.658	2.0887
								left lung	29.803	28.53	34.591	undetermined	-4.788	27.6269	1.44133
E23G11M2	C57BL/6	WT	Male	75	Conventional	SPF --> antibiotics	standard	proximal small intestine	21.503	22.683	32.48	33.266	-10.78	1758.34	3.2451		X	X
								distal small intestine	23.075	23.366	32.452	33.289	-9.65	803.414	2.90494
								proximal colon	30.923	31.201	31.779	32.24	-0.9475	1.92853	0.285226
								distal colon	29.346	29.271	31.974	32.137	-2.747	6.7132	0.826929
								trachea	31.17	31.321	34.467	34.662	-3.319	9.97972	0.999119
								right lung	29.71	29.493	34.474	34.975	-5.123	34.8479	1.54218
								left lung	29.429	30.736	34.547	35.073	-4.7275	26.4923	1.42312
E23G11M3	C57BL/6	WT	Male	75	Conventional	SPF --> antibiotics	standard	proximal small intestine	21.091	20.818	32.227	32.578	-11.448	2793.77	3.44619		X	X
								distal small intestine	21.414	21.345	32.325	32.786	-11.176	2313.72	3.36431
								proximal colon	34.237	31.337	32.538	32.407	0.3145	0.80413	-0.0946739
								distal colon	29.604	29.58	32.57	32.899	-3.1425	8.83053	0.945987
								trachea	31.57	29.513	33.76	33.974	-3.3255	10.0248	1.00108
								right lung	32.779	29.211	35.445	36.313	-4.884	29.5278	1.47023
								left lung	29.91	28.656	34.497	34.009	-4.97	31.3414	1.49612
E23G12M1	C57BL/6	WT	Female	75	Conventional	SPF --> antibiotics	standard	proximal small intestine	20.028	21.235	32.499	32.477	-11.8565	3708.19	3.56916		X	X
								distal small intestine	21.452	21.688	33.442	33.197	-11.7495	3443.12	3.53695
								proximal colon	30.396	30.171	32.346	32.366	-2.0725	4.20615	0.623885
								distal colon	28.455	28.157	32.394	32.394	-4.088	17.0063	1.23061
								trachea	31.374	30.851	34.058	34.053	-2.943	7.69009	0.885931
								right lung	28.884	28.989	37.331	37.192	-8.325	320.682	2.50607
								left lung	29.354	29.139	37.056	37.619	-8.091	272.668	2.43563
E23G12M2	C57BL/6	WT	Female	75	Conventional	SPF --> antibiotics	standard	proximal small intestine	19.558	20.463	32.009	32.386	-12.187	4662.86	3.66865		X	X
								distal small intestine	21.428	22.37	34.999	undetermined	-13.571	12169.6	4.08528
								proximal colon	28.646	28.029	33.283	32.87	-4.739	26.7043	1.42658
								distal colon	27.609	28.415	31.848	32.269	-4.0465	16.5241	1.21812
								trachea	31.297	30.506	34.137	34.33	-3.332	10.0701	1.00303
								right lung	29.478	29.387	37.526	38.115	-8.388	334.996	2.52504
								left lung	29.225	29.801	37.26	37.334	-7.784	220.403	2.34322
E27G1M1	C57BL/6	WT	Male	116	Conventional	SPF --> antibiotics --> Synthetic community 4	High	distal small intestine	24.704	23.5404	32.3895	32.6954	-8.42	342.509	2.53467					X
								proximal colon	28.3083	28.691	30.7344	30.8833	-2.309	4.95539	0.695078
E27G1M2	C57BL/6	WT	Male	116	Conventional	SPF --> antibiotics --> Synthetic community 4	High	distal small intestine	20.7492	20.7322	31.2126	31.2873	-10.5095	1457.72	3.16367					X
								proximal colon	29.6799	29.1462	31.3039	31.7058	-2.092	4.26339	0.629755
E27G2M2	C57BL/6	WT	Female	117	Conventional	SPF --> antibiotics --> Synthetic community 4	High	distal small intestine	24.4332	24.434	35.5007	35.8111	-11.2225	2389.51	3.37831					X
								proximal colon	29.7277	31.6606	30.9597	31.451	-0.511	1.42504	0.153826
E27G3M1	C57BL/6	WT	Female	116	Conventional	SPF --> antibiotics --> Synthetic community 5	High	distal small intestine	20.304	20.2621	32.4779	33.1262	-12.519	5869.41	3.76859					X
								proximal colon	28.1948	28.2927	30.6941	30.6278	-2.417	5.34059	0.727589
E27G3M3	C57BL/6	WT	Female	116	Conventional	SPF --> antibiotics --> Synthetic community 5	High	distal small intestine	19.9646	20.0476	30.9259	31.433	-11.173	2308.92	3.36341					X
								proximal colon	29.3343	29.0861	31.3776	31.2668	-2.1125	4.3244	0.635926
E27G4M3	C57BL/6	WT	Male	117	Conventional	SPF --> antibiotics --> Synthetic community 5	High	distal small intestine	22.3134	22.4555	31.9817	32.0826	-9.6485	802.579	2.90449					X
								proximal colon	28.0653	28.2586	31.1239	31.4503	-3.125	8.72406	0.940719
E23G1M1	C57BL/6	ApcMin/+ x Il10+/-	Female	44	Gnotobiotic	GF	standard	proximal small intestine	22.13	23.231	40.207	40.682	-17.764	222585	5.3475	X									X		X
								distal small intestine	22.228	23.363	38.123	36.667	-14.5995	24824.9	4.39489
								proximal colon	26.862	28.134	35.498	34.565	-7.5335	185.272	2.26781
								distal colon	25.799	26.287	31.041	31.722	-5.3385	40.4621	1.60705
								trachea	25.873	26.979	36.888	37.31	-10.673	1632.65	3.21289
								right lung	28.279	28	38.913	39.764	-11.199	2350.9	3.37123
								left lung	28.642	28.582	36.568	35.781	-7.5625	189.034	2.27654
E23G1M2	C57BL/6	Il10+/-	Female	44	Gnotobiotic	GF	standard	proximal small intestine	22.883	22.296	42.244	41.373	-19.219	610233	5.7855	X									X		X
								distal small intestine	21.257	23.254	38.108	39.566	-16.5815	98068.4	4.99153
								proximal colon	23.968	24.738	32.203	32.373	-7.935	244.722	2.38867
								distal colon	25.896	26.538	31.029	30.805	-4.7	25.9921	1.41484
								trachea	26.77	26.117	36.166	36.872	-10.0755	1079.02	3.03303
								right lung	28.97	27.553	35.294	36.285	-7.528	184.567	2.26615
								left lung	28.185	28.19	38.708	38.314	-10.3235	1281.4	3.10768
E23G2M3	C57BL/6	ApcMin/+ x Il10+/-	Male	44	Gnotobiotic	GF	standard	proximal small intestine	21.964	22.987	37.845	37.963	-15.4285	44100.3	4.64444	X									X		X
								distal small intestine	21.016	21.524	37.489	37.913	-16.431	88353.5	4.94622
								proximal colon	25.661	25.976	30.97	31.166	-5.2495	38.0414	1.58026
								distal colon	26.095	25.904	31.731	30.886	-5.309	39.6432	1.59817
								trachea	27.893	28.488	34.433	35.153	-6.6025	97.1741	1.98755
								right lung	27.851	27.97	39.401	37.316	-10.448	1396.89	3.14516
								left lung	27.248	27.687	37.573	40.013	-11.3255	2566.35	3.40932
E23G3M1	C57BL/6	ApcMin/+	Female	44	Gnotobiotic	GF	standard	proximal small intestine	20.938	21.035	37.865	36.805	-16.3485	83442.8	4.92139	X									X		X
								distal small intestine	22.614	22.264	38.04	38.234	-15.698	53158	4.72557
								proximal colon	24.924	24.522	31.963	32.293	-7.405	169.483	2.22913
								distal colon	26.567	28.352	32.62	33.486	-5.5935	48.2849	1.68381
								trachea	31.504	31.063	38.089	36.879	-6.2005	73.5422	1.86654
								right lung	28.972	29.873	undetermined	38.269	-8.396	336.859	2.52745
								left lung	28.977	30.19	40.589	37.017	-9.2195	596.137	2.77535
E23G4M2	C57BL/6	Ret+/-	Male	61	Gnotobiotic	GF	standard	proximal small intestine	23.836	22.74	36.184	36.214	-12.911	7701.91	3.8866	X									X		X
								distal small intestine	29.317	28.849	39.989	42.228	-12.0255	4169.04	3.62004
								proximal colon	27.194	28.228	31.083	31.385	-3.523	11.4955	1.06053
								distal colon	27.822	28.502	35.09	35.512	-7.139	140.946	2.14905
								trachea	27.187	27.498	37.38	36.712	-9.7035	833.767	2.92104
								right lung	28.863	29.304	41.112	39.192	-11.0685	2147.59	3.33195
								left lung	29.438	28.479	38.231	38.701	-9.5075	727.851	2.86204
E20G13M1	C57BL/6	Ret+/-	Female	92	Conventional	SPF	high	proximal small intestine	23.979	24.979	36.139	36.677	-11.929	3899.3	3.59099	X							X	X		X
								distal small intestine	28.886	28.578	36.646	37.027	-8.1045	275.231	2.4397
								proximal colon	31.992	32.283	33.969	33.989	-1.8415	3.58382	0.554347
								distal colon	29.691	28.325	31.58	31.666	-2.615	6.12623	0.787193
								trachea	30.748	30.073	39.793	39.408	-9.19	584.071	2.76647
								right lung	29.232	28.293	39.851	39.52	-10.923	1941.56	3.28815
								left lung	27.032	28.658	34.528	35.32	-7.079	135.205	2.13099
E20G14M2	C57BL/6	ApcMin/+	Male	85	Conventional	SPF	high	proximal small intestine	19.952	21.073	30.701	30.985	-10.3305	1287.63	3.10979	X							X	X		X
								distal small intestine	20.495	20.556	31.391	31.394	-10.867	1867.64	3.27129
								proximal colon	30.697	30.934	33.708	34.186	-3.1315	8.76346	0.942675
								distal colon	28.545	27.395	31.068	31.219	-3.1735	9.02233	0.955319
								trachea	31.108	32.958	37.349	37.679	-5.481	44.6627	1.64995
								right lung	29.312	28.891	37.3	37.605	-8.351	326.514	2.5139
								left lung	28.44	29.718	36.994	36.68	-7.758	216.467	2.33539
E20G16M1	C57BL/6	ApcMin/+ x Ret+/-	Female	94	Conventional	SPF	high	proximal small intestine	21.691	21.863	31.072	31.61	-9.564	756.922	2.87905	X							X	X		X
								distal small intestine	20.261	20.475	32.06	31.649	-11.4865	2869.33	3.45778
								proximal colon	30.656	29.772	31.987	31.922	-1.7405	3.34151	0.523943
								distal colon	27.117	27.324	30.106	30.41	-3.0375	8.21067	0.914379
								trachea	28.965	28.293	32.633	32.06	-3.7175	13.1546	1.11908
								right lung	27.091	27.252	32.388	32.351	-5.198	36.7074	1.56475
								left lung	27.028	27.138	32.17	32.131	-5.0675	33.5328	1.52547
E20G17M4	C57BL/6	ApcMin/+ x Ret+/-	Male	94	Conventional	SPF	high	proximal small intestine	21.894	21.213	31.17	30.738	-9.4005	675.822	2.82983	X							X	X		X
								distal small intestine	21.694	21.527	31.974	32.108	-10.4305	1380.05	3.13989
								proximal colon	30.381	31.942	30.256	30.672	0.6975	0.61664	-0.209968
								distal colon	30.091	34.995	30.471	30.186	2.2145	0.215461	-0.666631
								trachea	28.889	29.509	37.504	37.85	-8.478	356.56	2.55213
								right lung	28.483	27.68	37.579	38.11	-9.763	868.872	2.93896
								left lung	28.348	28.883	38.044	37.927	-9.37	661.685	2.82065
