# Supplementary material for: Variability in digestive and respiratory tract Ace2 expression is associated with the microbiome
Source: PLoS One. 2021 Mar 16;16(3):e0248730. doi: 10.1371/journal.pone.0248730 (PMC7963026; doi:10.1371/journal.pone.0248730)
Supplement: S2 Table — (XLSX) [file pone.0248730.s003.xlsx]

## Sheet: Table S2
Table S2. Microbiota used in mouse studies.
Microbiota	Community members	Vendor	Catalog number	Genome-encoded proteases/peptidases	Metagenome-encoded proteases/peptidases
Complete mouse microbiota	Fecal microbiota suspension	NA	NA	NA	NA
Synthetic community 1	Citrobacter youngae	ATCC	29220	45	189
	Dorea formicigenerans	ATCC	27755	27
	Enterobacter cancerogenus	ATCC	35316	44
	Escherichia fergusonii	ATCC	35469	41
	Megamonas funiformis	DSM	19343	15
	Ruminococcus torques	ATCC	27756	17
Synthetic community 2	Bacteroides vulgatus	ATCC	8482	35	162
	Clostridium asparagiforme	DSM	15981	23
	Clostridium sporogenes	ATCC	15579	29
	Lactobacillus ruminus	ATCC	25644	28
	Ruminococcus gnavus	ATCC	29149	25
	Ruminococcus obeum	ATCC	29174	22
Synthetic community 3	Bacteroides caccae	ATCC	43185	29	145
	Bacteroides finegoldii	DSM	17565	30
	Clostridium leptum	DSM	753	17
	Clostridium scindens	ATCC	35704	25
	Dorea formicigenerans	ATCC	27755	27
	Ruminococcus torques	ATCC	27756	17
Synthetic community 4	Ruminococcus gnavus	ATCC	29149	25	138
	Clostridium asparagiforme	DSM	15981	23
	Bacteroides fragilis	NCTC	9343	38
	Clostridium bolteae	ATCC	BBA-613	21
	Clostridium symbiosum	DSM	934	31
Synthetic community 5	Dorea longicatena	DSM	13814	26	131
	Ruminococcus obeum	ATCC	29174	22
	Bifidobacterium pseudocatenulatum	DSM	20438	25
	Eubacterium rectale	ATCC	33656	25
	Coprococcus comes	ATCC	27758	33
